# Supplementary material for: The Spectrum of Pathogens Associated with Infections in African Children with Severe Acute Malnutrition: A Scoping Review
Source: Trop Med Infect Dis. 2024 Oct 6;9(10):230. doi: 10.3390/tropicalmed9100230 (PMC11510937; doi:10.3390/tropicalmed9100230)
Supplement: Supplementary file 1 [file tropicalmed-09-00230-s001.zip]

Archive with 1 entries (1 files):
- tropicalmed-3231036-supplementary.pdf
